# Supplementary material for: The History of Lentil (Lens culinaris subsp. culinaris) Domestication and Spread as Revealed by Genotyping-by-Sequencing of Wild and Landrace Accessions
Source: Front Plant Sci. 2021 Mar 25;12:628439. doi: 10.3389/fpls.2021.628439 (PMC8030269; doi:10.3389/fpls.2021.628439)
Supplement: Supplementary Table 1 — List of accessions considered to be mislabeled or hybrids and why. [file Table_1.XLSX]

## Sheet: Folha1
Number	Species in the passport data	Accession Nr	Country	Comment After PCA/Structure			Recommendaiton
572399	Lens_culinaris_subsp._orientalis	PI572399	Turkey	Hybrid with culinaris? Admixed in Structure			Renove from analysis
572398	Lens_culinaris_subsp._orientalis	PI572398	Turkey	Hybrid with culinaris? Admixed in Structure			Renove from analysis
612249	Lens_culinaris_subsp._orientalis	PI612249	Turkey	Hybrid with culinaris? Admixed in Structure			Renove from analysis
72820	Lens_culinaris_subsp._orientalis	72820	Syria	Missclassified? Ervoides?			Re-name as Ervoides
72858	Lens_culinaris_subsp._orientalis	72858	Jordan	Missclassified? Ervoides?			Re-name as Ervoides
572371	Lens_culinaris_subsp._orientalis	PI572371	Israel	Missclassified? Odemensis?			Re-name as odemensis
72873	Lens_culinaris_subsp._orientalis	72873	Syria	Missclassified? Odemensis?			Re-name as odemensis
72805	Lens_culinaris_subsp._tomentosus	72805	Turkey	Missclassified? Ervoides?			Re-name as Ervoides
72643	Lens_culinaris_subsp._tomentosus	72643	Syria	Missclassified? Ervoides?			Re-name as Ervoides
140884	Lens_ervoides	140884	Armenia	Hybrid? With nigricans?			Remove from analysis
72553	Lens_nigricans	72553	Spain	Missclassified? Ervoides?			Re-name as Ervoides
PI 572361	Lens_odemensis	572361	Israel	Hybrids of orientalis and some wild, possibly nigricans?			Remove from analysis
PI 572364	Lens_odemensis	572364	Turkey	Hybrids of orientalis and some wild, possibly nigricans?			Remove from analysis
72558	Lens_odemensis	72558	Turkey	Missclassified? Ervoides?			Re-name as Ervoides
72639	Lens_odemensis	72639	Syria	Possibly culinaris sbsp. ORIENTALIS			Re-name as orientalis
REMOVE ALL ODEMENSIS FROM SUBSEQUENT ANALYSIS
USE BONNA FIDE ERVOIDES (INCLUDING RENAMED ACCESSIONS) AS OUTGROUP OR USE NIGIRCANS AS OUTGROUP IN SUBSEQUENT ANALYSIS

## Sheet: Folha2
Number	Species in the passport data	Accession Nr	Country	Observation	Comment	Recommendaiton
IG 72553	Lens_nigricans	72553	Spain	Missclassified	STRUCTURE and PCA indicate it is not nigricans but possibly ervoides.Phylogeny confirms it.	Re-name as Ervoides
IG 72558	Lens_odemensis	72558	Turkey	Missclassified	STRUCTURE and PCA indicate it is not odemensis but possibly ervoides. Phylogeny confirms it.	Re-name as Ervoides
IG 72639	Lens_odemensis	72639	Syria	Missclassified	STRUCTURE and PCA indicate it is not odemensis but possibly orientalis. Phylogeny confirms it.	Re-name as orientalis
IG 72643	Lens_culinaris_subsp._tomentosus	72643	Syria	Missclassified	STRUCTURE and PCA indicate it is not tomentosus but possibly ervoides. Phylogeny confirms it.	Re-name as Ervoides
IG 72805	Lens_culinaris_subsp._tomentosus	72805	Turkey	Missclassified	STRUCTURE and PCA indicate it is not tomentosus but possibly ervoides. Phylogeny confirms it.	Re-name as Ervoides
IG 72820	Lens_culinaris_subsp._orientalis	72820	Syria	Missclassified	STRUCTURE and PCA indicate it is probably L. ervoides (or maybe tomentosus)	Re-name as Ervoides
IG 72858	Lens_culinaris_subsp._orientalis	72858	Jordan	Missclassified	STRUCTURE and PCA indicate it is probably L. ervoides (or maybe tomentosus)	Re-name as Ervoides
IG 72873	Lens_culinaris_subsp._orientalis	72873	Syria	Missclassified	STRUCTURE and PCA indicate it is porbably a hybrid between orientalis and ervoides. Or odemensis. Phylogeny confirms it.	Re-name as odemensis
PI572371	Lens_culinaris_subsp._orientalis	PI572371	Israel	Missclassified	STRUCTURE and PCA indicate it is porbably a hybrid between orientalis and ervoides. Or odemensis. Phylogeny confirms it.	Re-name as odemensis
IG 140884	Lens_ervoides	140884	Armenia	Hybrid	STRUCTURE suggests it is not ervoides but some sort of hybrid with nigricans. In the Phylogeny (Fig.1) it seems like that too.	Remove from analysis
PI572398	Lens_culinaris_subsp._orientalis	PI572398	Turkey	Hybrid	STRUCTURE indicates a high degree of admixture with culinaris, but in PCA it doesn't show clearly as hybrid. In the Phylogeny analysis (Fig.1) it is separated from both orientalis and culinaris	Excluded in STRUCTURE with only L. culinaris accessions.
PI572399	Lens_culinaris_subsp._orientalis	PI572399	Turkey	Hybrid	STRUCTURE indicates a high degree of admixture with culinaris, but in PCA it doesn't show clearly as hybrid. In the Phylogeny analysis (Fig.1) it is separated from both orientalis and culinaris	Excluded in STRUCTURE with only L. culinaris accessions.
PI612249	Lens_culinaris_subsp._orientalis	PI612249	Turkey	Hybrid	In STRUCTURE it shows as a missclassified culinaris but in PCA it is just a strange orientalis. Could be a hybrid. In the Phylogeny it shows as culinaris. Excluded from further analysis.	Excluded in STRUCTURE with only L. culinaris accessions.
