# Supplementary material for: The History of Lentil (Lens culinaris subsp. culinaris) Domestication and Spread as Revealed by Genotyping-by-Sequencing of Wild and Landrace Accessions
Source: Front Plant Sci. 2021 Mar 25;12:628439. doi: 10.3389/fpls.2021.628439 (PMC8030269; doi:10.3389/fpls.2021.628439)
Supplement: Supplementary Table 2 — Genetic diversity measures for species and selected groups within the Lens genus based on a filtered dataset without any missing data (4,421 SNPs). [file Table_2.XLSX]

## Sheet: Folha1
TAXA	Number of Taxa	Average MAF	PiPerBP	ThetaPerBP	TajimaD
Lens culinaris subsp culinaris	123	0.022	0.03113	0.03713	-0.54026
Light blue	40	0.019	0.02676	0.02669	-0.02746
Red	31	0.018	0.02505	0.02521	-0.02225
Purple	42	0.012	0.02117	0.02671	-0.77106
Lens orientalis subsp orientalis	34	0.035	0.05719	0.10566	-1.72639
Lens orientalis subsp odemensis	4	0.021	0.03701	0.04121	-1.07195
Lens ervoides	16	0.015	0.02406	0.02551	-0.28273
Lens nigricans	5	0.021	0.03557	0.04028	-0.89359
AllWild	55	0.064	0.10623	0.16299	-1.26214
