# Supplementary material for: The History of Lentil (Lens culinaris subsp. culinaris) Domestication and Spread as Revealed by Genotyping-by-Sequencing of Wild and Landrace Accessions
Source: Front Plant Sci. 2021 Mar 25;12:628439. doi: 10.3389/fpls.2021.628439 (PMC8030269; doi:10.3389/fpls.2021.628439)
Supplement: Supplementary Table 4 — FST (below diagonal) and Nei’s genetic distance (above diagonal) between culinaris groups defined in the STRUCTURE K = 4 model and the two orientalis sub-groups defined in the STRUCTURE K = 2 model with orientalis accessions only. [file Table_4.XLSX]

## Sheet: Folha1
	GroupA_Culinaris	GroupB_Culinaris	GroupC_Culinaris	GroupD1_Orientalis	GroupD2_Orientalis
GroupA_Culinaris	-	0.0129535	0.0102813	0.0215448	0.0127652
GroupB_Culinaris	0.283204	-	0.0128763	0.0257981	0.015338
GroupC_Culinaris	0.26134	0.316958	-	0.0273897	0.0179969
GroupD1_Orientalis	0.336224	0.385926	0.44946	-	0.0139711
GroupD2_Orientalis	0.210906	0.246919	0.311079	0.135651	-
