# Supplementary material for: The History of Lentil (Lens culinaris subsp. culinaris) Domestication and Spread as Revealed by Genotyping-by-Sequencing of Wild and Landrace Accessions
Source: Front Plant Sci. 2021 Mar 25;12:628439. doi: 10.3389/fpls.2021.628439 (PMC8030269; doi:10.3389/fpls.2021.628439)
Supplement: Supplementary Table 5 — Markers identified in a GWAS for association between SNPs and domesticated status as well as environmental variables. [file Table_5.XLSX]

## Sheet: Folha1
Marker	METHOD	-log10(p)	MAF	Reference	Alternate	TRAIT	OBSERVATIONS	Sequence	BLAST result
SC00003904_109	MLM	10.3901	0.05346	A	G	Domestication		TGACCAATTTATTTGTGAATCTCATTGGCGTGTGGTTCTTTAGGAACTATGCTCGGATAAATCTTGGTTAGTATTTGTCGCGTGTTTAAAATTTGCCTGATTAAGGATTTAACAT	no hits
SC00001305_14	MLM	8.02611	0.01572	C	T	Domestication		ATCCACTACTTCCTTTAACTCCACCAGTACTACTATCTTCATTTTTTATTCAATTTTTTCTCATAAGTTTCTTTCCAGTTTCGCTGATTCCAGAACGTGTAATTTCAGCTGTGAG	no hits
SC00002874_71	MLM	7.44308	0.04088	T	A	Domestication		ACGAGTGTATATTCGAGCGAGGTTTCGGTTTTGATGCCTGGAGATGTGATTCCTACATTCATTGCTCATCCTGCTCCATGTTGTCCGGAACGGATTGCGTGGCCTTCTCATCAAC	PREDICTED: Cicer arietinum uncharacterized protein At5g65660-like (LOC101515134), mRNA Sequence ID: XM_004504946.3
SC00004685_88	GLM	6.8146	0.041	A	T	Precipitation of Wettest Quarter	Only reference allele present in subsp. orientalis. Alternate allele present only in Group B accessions	CAACTGATGAGAGCCACCATATTTGATCAAAATCTGGAATTTGAGATAGGAAAATTTCCATTACGCCGAAAATGATCATGAATCGGTTGCTTGACATGTGACACGGGTTTTTGTC	PREDICTED: Cicer arietinum amino acid permease 4-like (LOC101506539), mRNA Sequence ID: XM_004503847.3; https://www.uniprot.org/uniprot/Q9FN04 Pisum sativum amino acid permease 2c-like protein (AAP2c) mRNA, partial cds Sequence ID: KX620903.1; PREDICTED: Lupinus angustifolius amino acid permease 3-like (LOC109361859), mRNA Sequence ID: XM_019607392.1; PREDICTED: Pistacia vera amino acid permease …
SC00006020_87	GLM	6.6976	0.235	C	T	Precipitation of Wettest Quarter	Alternate allele present in three subsp. orientalis accessions from Turkey.	CATTGTGATTGGTTTTTTGATTTATATTAGGAAACATGAAGAAATATGCCCACCATATGTGGAAGAGTTCTGTTTTATAACCGACAATTCTTATAACAAAGACGAGGTAAATATA	No hit
SC00001006_6	GLM	5.76334	0.058	C	A	Precipitation of Wettest Quarter	Only reference allele present in subsp. orientalis. Alternate allele present only in one accession from Yemen	CATTACAAATTGAGAAGGATTCTTCAGCTAGCCAAAGCTTCAATGAACCATCATCCCCCAAAATGATGAAGTCACCCTCTCTTCAAAGAGTCTCGAATGTATCACATGCACGACT	PREDICTED: Cicer arietinum ABC transporter B family member 20-like (LOC101510771), transcript variant X2, mRNA https://www.uniprot.org/uniprot/Q9ZR72 Sequence ID: XM_012713444.2; PREDICTED: Abrus precatorius ABC transporter B family member 6-like (LOC113862750), mRNA Sequence ID: XM_027495922.1; PREDICTED: Glycine soja ABC transporter B family member 6-like (LOC114395104), mRNA Sequence ID: XM_02…
SC00000222_36	GLM	5.6558	0.025	T	C	Temperature of the Warmest Month	Only reference allele present in subsp. orientalis. Alternate allele present in three subsp. culinaris accessions (Egypt, Saudi Arabia)	ATTTTGGACAAACGCAACAAATCCTGGATGTTCAACCATGTGGAGGGGGTAATCATGCATTATGATCATCCTAGCAATCTCATGGCGGCAACGATCTTGATCAAAAATTATGTAA	PREDICTED: Cicer arietinum zinc finger BED domain-containing protein DAYSLEEPER (LOC105852473), transcript variant X4, mRNA Sequence ID: XM_027337063.1 / PREDICTED: Glycine max zinc finger BED domain-containing protein DAYSLEEPER (LOC106796714), transcript variant X2, mRNA Sequence ID: XM_014769645.2
SC00000222_65	GLM	5.6558	0.025	T	C	Temperature of the Warmest Month	Only reference allele present in subsp. orientalis. Alternate allele present in three subsp. culinaris accessions (Egypt, Saudi Arabia)	ATTTTGGACAAACGCAACAAATCCTGGATGTTCAACCATGTGGAGGGGGTAATCATGCATTATGATCATCCTAGCAATCTCATGGCGGCAACGATCTTGATCAAAAATTATGTAA	PREDICTED: Cicer arietinum zinc finger BED domain-containing protein DAYSLEEPER (LOC105852473), transcript variant X4, mRNA Sequence ID: XM_027337063.1 / PREDICTED: Glycine max zinc finger BED domain-containing protein DAYSLEEPER (LOC106796714), transcript variant X2, mRNA Sequence ID: XM_014769645.3
